# Supplementary material for: Relative Survival, Conditional Survival, and Causes of Death in Patients with Early Gastric Cancer, with a Focus on Differences Between Cardia and Non-Cardia Cancer
Source: Cancers (Basel). 2024 Dec 21;16(24):4262. doi: 10.3390/cancers16244262 (PMC11674421; doi:10.3390/cancers16244262)
Supplement: Supplementary file 1 [file cancers-16-04262-s001.zip]

Archive with 1 entries (1 files):
- cancers-3327131-supplementary.pdf
